# Supplementary material for: Expression Status and Prognostic Value of m6A RNA Methylation Regulators in Lung Adenocarcinoma
Source: Life (Basel). 2021 Jun 26;11(7):619. doi: 10.3390/life11070619 (PMC8306618; doi:10.3390/life11070619)
Supplement: Supplementary file 1 [file life-11-00619-s001.zip]

Archive with 3 entries (2 files):
- life-1174247-supplementary/
- life-1174247-supplementary/Supplemental material 1.pdf
- life-1174247-supplementary/Supplemental material 2.tif
